# Supplementary material for: Classification of Aspergillus, Penicillium, Talaromyces and related genera (Eurotiales): An overview of families, genera, subgenera, sections, series and species
Source: Stud Mycol. 2020 Jun 27;95:5–169. doi: 10.1016/j.simyco.2020.05.002 (PMC7426331; doi:10.1016/j.simyco.2020.05.002)
Supplement: Multimedia component 1 [file mmc5.xlsx]

## Sheet: Suppl Table S1
Table S1. Sequence data used for 9-gene phylogeny.
Species	BenA Strain number	BenA Accession/Genome	CaM Strain number	CaM Accession/Genome	Cct8 Strain number	Cct8 Accession/Genome	ITS Strain number	ITS Accession/Genome	LSU Strain number	LSU Accession/Genome	RPB1 Strain number	RPB1 Accession/Genome	RPB2 Strain number	RPB2 Accession/Genome	SSU strain number	SSU Accession/Genome	Tsr1 Strain number	Tsr1 Accession/Genome
Acidotalaromyces lignorum	CBS 709.68	HQ156946	CBS 709.68	JX140680	–	–	CBS 709.68	JF910285	CBS 709.68	MT365213	CBS 709.68	MT419934	CBS 709.68	MN969215	–	–	–	–
Amauroascus mutatus	UAMH 3576	LJPJ01001971.1:105426–106000	UAMH 3576	LJPJ01002923.1|:2415–3207	UAMH 3576	LJPJ01001423.1|:46789–47769	–	–	–	–	UAMH 3576	LJPJ01000484.1|:4107–5479	UAMH 3576	LJPJ01000294.1|:90278–91979	–	–	UAMH 3576	LJPJ01000680.1|:199463–200367
Amauroascus niger	–	–	UAMH 3544	LJPK01000760.1|:22467–23286	UAMH 3544	LJPK01000760.1|:91924–92903	–	–	–	–	UAMH 3544	LJPK01000316.1|:78910–80282	UAMH 3544	LJPK01000387.1|:167163–168864	–	–	UAMH 3544	LJPK01000188.1|:35681–36585
Arthroderma benhamiae	CBS 112371	Supercontig 31:162258–162841	CBS 112371	Supercontig 1:990450–991470	CBS 112371	Supercontig 1:590488–591468	CBS 112371	Supercontig 48:9500–10981	CBS 112371	Supercontig 48:9000–10282	CBS 112371	Supercontig 12:66597–71486	CBS 112371	Supercontig 4:827974–829673	CBS 112371	Supercontig 48:2366–12708	CBS 112371	Supercontig 2:406502–407500
Ascospirella lutea	CBS 348.51	MN969437	CBS 348.51	MN431414	CBS 348.51	JF417529	CBS 348.51	MN431414	CBS 348.51	MH868414	CBS 348.51	JN121656	CBS 348.51	JF417429	IFO 31753	AB003947	CBS 348.51	JF417396
Aspergillago clavatoflava	NRRL 5113	EF669686	NRRL 5113	EF669700	CBS 473.65	JN121918	NRRL 5113	EF669713	NRRL 5113	EF669713	CBS 473.65	JN121686	NRRL 5113	EF669668	CBS 473.65	MT365165	NRRL 5113	GU092750
Aspergillus acanthosporus	NRRL 5293	EF669848	CBS 558.71	EU078625	CBS 558.71	JN121928	NRRL 5293	EF669992	CBS 558.71	MH872023	CBS 558.71	JN121701	CBS 558.71	JN121534	IFO 9490	AB002075	CBS 558.71	JN121840
Aspergillus aculeatus	ATCC 16872	scaffold 7:884426–885037	ATCC16872	scaffold 2:2315400–2316100	ATCC 16872	scaffold 2:2246285–2247198	ATCC 16872	scaffold 262:600–1200	ATCC 16872	scaffold 293:182–1095	ATCC 16872	XM 020202188	ATCC 16872	scaffold 17:208400–209550	ATCC 16872	scaffold 214:296–1820	ATCC16872	Aspac1 scaffold 6:640200–641100
Aspergillus aeneus	NRRL 4769	EF652298	NRRL 4769	EF652474	CBS 128.54	KY006730	NRRL 4769	NR 135357	NRRL 4769	NG 057330	CBS 128.54	KY006760	NRRL 4769	EF652210	–	–	CBS 128.54	KY006797
Aspergillus allahabadii	NRRL 4539	EF669531	NRRL 4539	EF669601	CBS 164.63	KY006731	NRRL 4539	EF669601	NRRL 4539	EF669601	CBS 164.63	KY006761	NRRL 4539	EF669643	–	–	CBS 164.63	KY006798
Aspergillus alliaceus	CBS 536.65	EF661465	CBS 536.65	EF661551	CBS 542.65	KY006732	CBS 542.65	MH858709	CBS 542.65	MH870350	CBS 542.65	KY006762	ATCC 10060	MG517816	–	–	CBS 542.65	KY006799
Aspergillus ambiguus	NRRL 4737	EF669534	NRRL 4737	EF669606	CBS 117.58	KY006733	CBS 117.58	MH857714	CBS 117.58	MH869258	CBS 117.58	KY006763	NRRL 4737	EF669648	–	–	CBS 117.58	KY006800
Aspergillus amylovorus	CBS 600.67	FJ531161	NRRL 5813	EF652415	CBS 600.67	JN121931	NRRL 5813	EF652503	NRRL 5813	EF652503	CBS 600.67	JN121705	CBS 600.67	JN121538	–	–	CBS 600.67	JN121844
Aspergillus arenarioides	DTO 268–E3	KJ775091	CBS 138200	KJ775390	CBS 138200	MT433446	CBS 138200	NR 135460	CBS 138200	MT365187	CBS 138200	MT419952	CBS 138200	LN849430	–	–	CBS 138200	MT433407
Aspergillus aurantiobrunneus	NRRL 4545	EF652289	NRRL 4545	EF652377	CBS 465.65	KY006734	CBS 465.65	KF465770	CBS 465.65	MH877790	CBS 465.65	KY006764	NRRL 4545	EF652201	–	–	–	–
Aspergillus avenaceus	CBS 109.46	FJ491481	NRRL 517	EF661503	CBS 109.46	JN121878	NRRL 517	NR 131262	CBS 109.46	MH867653	CBS 109.46	JN121565	CBS 109.46	JN121424	NRRL 517	AB008395	CBS 109.46	JN121731
Aspergillus baarnensis	CBS 380.74	KY980549	CBS 380.74	KY980585	CBS 380.74	JN121910	CBS 380.74	LM652376	CBS 380.74	LM652499	CBS 380.74	JN121666	CBS 380.74	JN121509	–	–	CBS 380.74	JN121815
Aspergillus biplanus	CBS 468.65	FJ491674	NRRL 5071	EF661210	CBS 468.65	JN121917	NRRL 5071	EF661210	CBS 468.65	MH870312	CBS 468.65	JN121685	CBS 468.65	JN121520	–	–	CBS 468.65	JN121826
Aspergillus bisporus	NRRL 3693	EF661121	NRRL 3693	EF661139	CBS 707.71	JN121939	NRRL 3693	EF661208	CBS 707.71	MH872063	CBS 707.71	JN121715	CBS 707.71	JN121548	–	–	CBS 707.71	JN121854
Aspergillus brasiliensis	CBS 101740	scaffold 4:2241236–2242354	CBS 101740	scaffold 7:147069–147764	CBS 101740	KY006735	CBS 101740	FJ629321	CBS 101740	MH874357	CBS 101740	KY006765	CBS 101740	scaffold 20:270500–271570	–	–	CBS 101740	scaffold 2:3368625–3369499
Aspergillus brevijanus	NRRL 1935	EU014078	NRRL 1935	EF669540	–	–	NRRL 1935	EF669582	NRRL 1935	EF669582	–	–	NRRL 1935	EF669624	–	–	–	–
Aspergillus brunneouniseriatus	NRRL 4273	EF652123	NRRL 4273	EF652141	CBS 127.61	JN121889	CBS 127.61	MH857996	CBS 127.61	MH869552	CBS 127.61	JN121583	CBS 127.61	JN121442	–	–	CBS 127.61	JN121749
Aspergillus calidoustus	CBS 121601	FJ624456	CBS 121601	HE616559	CBS 121611	JN121887	CBS 121601	MH863122	CBS 121601	MH874674	CBS 121611	JN121579	CBS 121611	JN121438	–	–	CBS 121611	JN121745
Aspergillus campestris	NRRL 13001	EU014091	NRRL 13001	EF669535	CBS 348.8	KY006736	NRRL 13001	NR 135396	CBS 348.81	MH873109	CBS 348.81	KY006766	NRRL 13001	EF669619	–	–	CBS 348.81	KY006801
Aspergillus candidus	NRRL 303	EU014089	NRRL 303	EF669592	CBS 566.65	JN121929	NRRL 303	EF669592	NRRL303	AF433067	CBS 566.65	JN121702	CBS 566.65	JN121535	CBS 567.65	GU733348	CBS 566.65	JN121841
Aspergillus caninus	CBS 128032	KY980546	UAMH 10337	GQ169315	CBS 128032	JN121892	CBS 128032	KY980618	CBS 128032	NG 064243	CBS 128032	JN121587	CBS 128032	JN121445	UAMH 10337	NG 064938	CBS 128032	JN121752
Aspergillus carbonarius	ITEM 5010	scaffold 1:2408000–2408843	ITEM 5010	scaffold 4:1954450–1955150	ITEM 5010	KY006737	ATCC MYA–4641	GU291282	ITEM 5010	scaffold 285:500–1441	ITEM 5010	KY006767	ITEM 5010	scaffold 21:343400–344470	–	–	ITEM 5010	scaffold 2:321825–322693
Aspergillus cejpii	CBS 157.66	EU076314	CBS 157.66	MN431363	CBS 157.66	JN121894	CBS 157.66	MH858756	CBS 157.66	MH858756	CBS 157.66	JN121589	CBS 157.66	JN121447	CBS 157.66	MT365142	CBS 157.66	JN121754
Aspergillus cervinus	NRRL 5025	EF661251	NRRL 5025	EF661261	CBS 196.64	JN121896	CBS 196.64	MH858414	CBS 196.64	MH870042	CBS 196.64	JN121595	CBS 196.64	JN121452	NRRL 5025	NG 063232	CBS 196.64	JN121759
Aspergillus chlamydosporus	CBS 109945	KY980545	CBS 109945	KY980581	CBS 109945	JN121879	CBS 109945	KY980617	–	–	CBS 109945	JN121566	CBS 109945	JN121425	UAMH 10961	GQ169326	CBS 109945	JN121732
Aspergillus clavatus	NRRL 1	EF669802	NRRL 1	EF669871	NRRL 1	XM 001271852	CBS 513.65	MH858693	CBS 513.65	MH870334	NRRL 1	XM 001268790	NRRL 1	EF669730	NRRL 1	AB002070	NRRL 1	XM 001275562
Aspergillus conicus	NRRL 149	EF651881	NRRL 149	EF652033	CBS 475.65	MT433408	NRRL 149	EF652039	CBS 475.65	MH877791	CBS 475.65	MT419915	NRRL 149	EF651975	–	–	CBS 475.65	MT433377
Aspergillus conjunctus	NRRL 5080	EF661111	NRRL 5080	EF661133	CBS 476.65	JN121920	NRRL 5080	EF661179	NRRL 5080	EF661179	CBS 476.65	JN121688	CBS 476.65	JN121523	–	–	CBS 476.65	JN121829
Aspergillus coremiiformis	NRRL 13603	EU014104	NRRL 13603	EF661544	CBS 553.77	JN121927	NRRL 13603	EF661544	CBS 553.77	MH872862	CBS 553.77	JN121700	CBS 553.77	JN121533	–	–	CBS 553.77	JN121839
Aspergillus deflectus	NRRL 2206	EF652261	NRRL 2206	EF652349	–	–	CBS 109.55	MH857395	CBS 109.55	MH868935	CBS 109.55	KY006768	NRRL 2206	EF652173	–	–	CBS 109.55	KY006802
Aspergillus duricaulis	NRRL 4021	EF669827	NRRL 4021	EF669897	CBS 481.65	KY006738	NRRL 4021	EF669971	NRRL 4021	EF669971	CBS 481.65	KY006769	NRRL 4021	EF669758	–	–	CBS 481.65	KY006803
Aspergillus eburneocremeus	NRRL 4773	EF652300	NRRL 4773	EF652476	CBS 130.54	KY006739	CBS 130.54	MH857266	CBS 130.54	MH857266	CBS 130.54	KY006770	NRRL 4773	EF652212	–	–	CBS 130.54	KY006804
Aspergillus egyptiacus	NRRL 5920	EF652328	NRRL 5920	EF652504	CBS 656.73	JN121937	CBS 656.73	MH860785	CBS 656.73	MH872518	CBS 656.73	JN121713	CBS 656.73	JN121546	–	–	CBS 656.73	JN121852
Aspergillus elongatus	NRRL 5176	EF652326	NRRL 5176	EF652502	CBS 387.75	KY006740	CBS 387.75	MH860930	CBS 387.75	MH872682	–	–	NRRL 5176	EF652238	–	–	CBS 387.75	KY006805
Aspergillus fennelliae	NRRL 5534	AF057320	NRRL 5534	EF669920	CBS 598.74	KY006741	NRRL 5535	EF669995	NRRL 5535	EF669995	CBS 598.74	KY006771	NRRL 5534	EF669781	–	–	CBS 598.74	KY006806
Aspergillus flavipes	NRRL 302	EU014085	NRRL 302	EF669549	–	–	NRRL 302	EF669591	NRRL 302	EF669591	–	–	NRRL 302	EF669633	NRRL 302	AB002062	–	–
Aspergillus flavus	NRRL 3357	A flavus 1041045516891:1182474–1183170	NRRL 3357	A flavus 1041045517012:814600–815350	NRRL 3357	XM 002374044	NRRL 3357	MF96696	NRRL 3357	MH878005	NRRL 3357	A flavus 1041045517012:2833400–2834340	NRRL 3357	MG517982	–	–	NRRL 3357	A flavus 1041045517027:1292800–1293550
Aspergillus fumigatus	Af293	Chr 1 A fumigatus Af293:2849255–2849965	Af293	Chr 4 A fumigatus Af293:2602100–2602850	Af293	XM 746759	CBS 126847	MH864332	CBS 126847	MH875778	Af293	XM 747744	Af293	XM741647	Af293	Chr 4 A fumigatus Af293:442657–709139	Af293	Chr 2 A fumigatus Af293:3302300–3303250
Aspergillus funiculosus	NRRL 4744	EF661112	NRRL 4744	EF661223	CBS 116.56	JN121883	NRRL 4744	NR 135380	NRRL 4744	EF661223	CBS 116.56	JN121572	CBS 116.56	JN121431	–	–	CBS 116.56	JN121738
Aspergillus glabripes	CCF 5474	KY117683	CCF 5474	KY068166	DTO 356–E8	MT433409	CCF 5474	KY087614	DTO 356–E8	MT365215	DTO 356–E8	MT419916	CCF 5474	KY117859	DTO 356–E8	MT365176	DTO 356–E8	MT433378
Aspergillus glaucus	NRRL 116	EF651887	NRRL 116	EF652052	CBS 516.65	JN121922	NRRL 116	EF652052	CBS 516.65	JF922029	CBS 516.65	JN121693	CBS 516.65	JN121527	NRRL 116	AB002069	CBS 516.65	JN121833
Aspergillus gorakhpurensis	NRRL 3649	EF652114	NRRL 3649	EF652126	CBS 648.74	KY006742	CBS 648.74	MH860881	CBS 648.74	MH872618	CBS 648.74	KY006772	NRRL 3649	EF652097	–	–	CBS 648.74	KY006807
Aspergillus halophilicus	NRRL 2739	EF651926	NRRL 2739	EF652034	DTO 271–F4 (non–type)	MT433410	NRRL 2739	EF652088	DTO 271–F4	MT365214	DTO 271–F4	MT419917	NRRL 2739	EF651982	DTO 271–F4	MT365175	DTO 271–F4	MT433379
Aspergillus heteromorphus	CBS 117.55	scaffold 3:213894–214576	CBS 117.55	scaffold 6:1102300–1103000	CBS 117.55	KY006743	CBS 117.55	MH857401	CBS 117.55	MH868941	CBS 117.55	scaffold 1:149000–149850	CBS 117.55	scaffold 19:450600–451710	–	–	CBS 117.55	KY006808
Aspergillus heterothallicus	NRRL 5096	EF652323	NRRL 5096	EF652411	–	–	CBS 488.65	MH858681	CBS 488.65	MH870321	–	–	NRRL 5096	EF652235	–	–	–	–
Aspergillus heyangensis	CBS 101751	FJ491521	CBS 101751	FJ491520	CBS 101751	KY006745	CBS 101751	FJ491520	–	–	CBS 101751	KY006775	CBS 101751	KY006795	–	–	CBS 101751	KY006809
Aspergillus implicatus	CBS 484.95	FJ491667	CBS 484.95	FJ491656	CBS 484.9	KY006746	CBS 484.95	FJ491656	–	–	CBS 484.95	KY006776	CBS 484.95	KY006796	–	–	CBS 484.95	KY006810
Aspergillus inflatus	CBS 682.70	FJ531008	CBS 682.70	FJ531054	CBS 682.70	KY006747	CBS 682.70	MH859900	CBS 682.70	MH871692	–	–	CBS 682.70	JN406529	–	–	NRRL 5179	GU092746
Aspergillus insolitus	CBS 384.61	KY980550	CBS 384.61	KY980622	CBS 384.61	JN121911	CBS 384.61	MH858094	CBS 384.61	MH869664	CBS 384.61	JN121667	CBS 384.61	JN121510	CBS 384.61	MT365158	CBS 384.61	JN121816
Aspergillus ivoriensis	NRRL 22883	EF652265	NRRL 22883	EF652441	–	–	NRRL 22883	EF652441	NRRL 22883	EF652441	CBS 551.77	KY006777	NRRL 22883	EF652177	–	–	CBS 551.77	KY006811
Aspergillus janus	NRRL 1787	EU014076	NRRL 1787	EF669578	CBS 118.45	JN121885	CBS 118.45	MH856129	CBS 118.45	MH867642	CBS 118.45	JN121576	CBS 118.45	JN121435	–	–	–	–
Aspergillus kanagawaensis	NRRL 238	EF652266	NRRL 4774	EF661263	CBS 538.65	JN121925	CBS 538.65	not added	CBS 538.65	MH870348	CBS 538.65	JN121698	CBS 538.65	JN121531	–	–	CBS 538.65	JN121837
Aspergillus leporis	NRRL 3216	EF661499	NRRL 3216	EF661541	CBS 151.66	JN121893	NRRL 3216	NR 135327	–	–	CBS 151.66	JN121588	CBS 151.66	JN121446	–	–	CBS 151.66	JN121753
Aspergillus luppiae	NRRL 6326	EU014079	NRRL 6326	EF669575	CBS 653.74	JN121936	NRRL 6326	EF669617	NRRL 6326	EF669617	CBS 653.74	JN121712	CBS 653.74	JN121545	–	–	CBS 653.74	JN121851
Aspergillus microcysticus	NRRL 4749	EF669515	NRRL 4749	EF669607	CBS 120.58	KY006748	CBS 120.58	MH857716	NRRL 4749	EF669607	CBS 120.58	KY006778	NRRL 4749	EF669649	–	–	CBS 120.58	KY006812
Aspergillus montevidensis	NRRL 90	EF651897	NRRL 108	EF652077	CBS 518.65	JN121923	CBS 518.65	MH858696	CBS 518.65	MH870337	CBS 518.65	JN121694	CBS 518.65	JN121528	CBS 518.65	GU733352	CBS 518.65	JN121834
Aspergillus neoflavipes	NRRL 5504	EU014084	NRRL 5504	EF669614	CBS 260.73	JN121901	CBS 260.73	MH860679	CBS 260.73	MH872383	CBS 260.73	JN121623	CBS 260.73	JN121475	CBS 260.73	GU733353	CBS 260.73	JN121781
Aspergillus neoindicus	NRRL 6134	EF669532	NRRL 6134	EF669616	CBS 444.7	KY006749	CBS 444.75	MH860935	CBS 444.75	MH872692	CBS 444.75	KY006779	NRRL 6134	EF669658	–	–	–	–
Aspergillus neoniveus	NRRL 5299	EU014098	NRRL 5299	EF669612	–	–	NRRL 5299	NR 137474	CBS 261.73	NG 064100	CBS 261.73	KY006780	NRRL 5502	EF669655	–	–	CBS 261.73	KY006813
Aspergillus nidulans	FGSC A4	ChrVIII A nidulans FGSC A4:1268338–1268961	FGSC A4	ChrVII A nidulans FGSC A4:2692850–2693590	FGSC A4	ChrVII A nidulans FGSC A4:2067450–2068472	CBS 112.46	MH856138	CBS 112.46	MH867654	FGSC A4	ChrVIII A nidulans FGSC A4:2416400–2417240	FGSC A4	ChrVI A nidulans FGSC A4:379529–380636	ATCC 10074	AB008403	FGSC A4	ChrI A nidulans FGSC A4:707700–708550
Aspergillus niger	CBS 513.88	supercontig 08:733493–734199	CBS 513.88	supercontig 04:1746405–1747130	CBS 513.88	XM 001402058	CBS 513.88	supercontig 03:661000–662003	CBS 513.88	supercontig 03:660441–661441	CBS 513.88	KY006781	CBS 513.88	XM001395124	CBS 513.88	AM270052.1	CBS 513.88	supercontig 02:361547–362418
Aspergillus niveus	NRRL 5505	EF669528	NRRL 5505	EF669573	CBS 115.27	KY006750	NRRL 5505	EF669615	CBS 115.27	MH866388	CBS 115.27	KY006782	NRRL 5505	EF669657	–	–	CBS 115.27	KY006814
Aspergillus ochraceoroseus	NRRL 28622	EF661113	SRRC1432	scaffold 149:16550–17500	SRRC1432	scaffold 572:8650–9600	SRRC 1432	scaffold 2744:1–1118	SRRC 1432	scaffold 2744:26–1156	SRRC1432	scaffold 700:5300–6300	SRRC1432	scaffold 1341:17400–18400	–	–	SRRC 1432	scaffold 43:49181–50053
Aspergillus ochraceus	NRRL 398	EF661322	NRRL 398	EF661381	CBS 108.08	JN121875	CBS 108.08	MH854577	CBS 108.08	MH866108	CBS 108.08	KY006783	NRRL 398	EF661302	NRRL 1642	AB002068	CBS 108.08	JN121728
Aspergillus panamensis	NRRL 1785	EF661109	NRRL 1785	EF661135	–	–	CBS 120.45	MH856130	CBS 120.45	MH867643	CBS 120.45	KY006784	NRRL 1785	EF661040	–	–	CBS 120.45	KY006815
Aspergillus penicillioides	NRRL 4548	EF651928	NRRL 4548	EF652024	CBS 11C3	JN121886	NRRL 4548	EF652036	NRRL 4548	EF652036	CBS 11C3	JN121578	CBS 11C3	JN121437	NRRL 4548	AB002060	CBS 11C3	JN121744
Aspergillus petersonii	CCF 4999	LN849407	CCF 4999	LN849422	–	–	CCF 4999	LN849393	CCF 4999	LN849393	–	–	CCF 4999	LN849438	–	–	–	–
Aspergillus peyronelii	LN849413	NRRL 5012	IMI 139271	LN849398	CBS 463.65	JN121916	NRRL5012	LN849399	NRRL5012	AF433113	CBS 463.65	JN121684	CBS 463.65	JN121519	–	–	CBS 463.65	JN121825
Aspergillus proliferans	NRRL 1908	EF651891	NRRL 1908	EF651988	–	–	NRRL 1908	NR 135339	CBS 121.45	MH867644	–	–	NRRL 1908	EF651941	WB 1908	AB002083	–	–
Aspergillus pulvinus	NRRL 5078	EF652121	NRRL 5078	EF652139	CBS 578.65	JN121930	NRRL 5078	NR 135347	NRRL 5078	EF652159	CBS 578.65	JN121703	CBS 578.65	JN121536	–	–	CBS 578.65	JN121842
Aspergillus raperi	NRRL 2641	EF652278	NRRL 2641	EF652366	–	–	NRRL 2641	EF652454	CBS 123.56	MH869073	CBS 123.56	KY006785	NRRL 2641	EF652190	–	–	CBS 123.56	KY006816
Aspergillus restrictus	NRRL 154	EF651880	NRRL 154	EF652029	CBS 117.33	JN121884	CBS 117.33	MH855380	CBS 117.33	MH866826	CBS 117.33	JN121574	CBS 117.33	JN121433	CBS 541.65	GU733349	CBS 117.33	JN121740
Aspergillus robustus	NRRL 6362	EU014101	NRRL 6362	EF661357	CBS 649.93	JN121935	NRRL 6362	EF661176	NRRL 6362	EU021618	CBS 649.93	JN121711	CBS 649.93	JN121544	–	–	CBS 649.93	JN121850
Aspergillus roseoglobulosus	CBS 112800	AY819984	CBS 112800	FJ491583	CBS 112800	KY006751	NRRL 4565	EF661406	NRRL 4565	EF661406	CBS 112800	KY006786	NRRL 4565	EF661299	–	–	CBS 112800	KY006817
Aspergillus ruber	CBS 135680	scaffold 12:245591–246168	CBS 135680	scaffold 1:1431500–1432320	CBS 135680	scaffold 1:1515700–1516500	NRRL 52	EF652066	CBS 135680	MT365186	CBS 135680	scaffold 2:757600–758450	CBS 135680	scaffold 14:481850–482950	–	–	CBS 135680	scaffold 5:899000–900000
Aspergillus saccharolyticus	JOP 1030–1	scaffold 20:242817–243450	JOP 1030–1	scaffold 60:110700–111450	JOP 1030–1	scaffold 60:43450–44300	CBS 127449	HM853552	–	–	JOP 1030–1	scaffold 13:93450–94350	JOP 1030–1	scaffold 37:275500–276680	–	–	JOP 1030–1	scaffold 17:116895–117777
Aspergillus sclerotialis	CBS 366.77	KY980579	CBS 366.77	KY980615	CBS 366.77	JN121908	CBS 366.77	MH861076	–	–	CBS 366.77	JN121661	CBS 366.77	JN121505	CBS 366.77	AB024592	CBS 366.77	JN121811
Aspergillus sclerotiorum	NRRL 415	EF661337	NRRL 415	EF661384	CBS 549.65	KY006753	NRRL 415	EF661400	NRRL 415	EF661400	CBS 549.65	KY006788	NRRL 415	EF661287	–	–	CBS 549.65	KY006819
Aspergillus silvaticus	NRRL 2398	EF652272	NRRL 2398	EF652360	CBS 128.55	KY006754	CBS 128.55	MH857409	CBS 128.55	MH868947	CBS 128.55	KY006789	NRRL 2398	EF652184	–	–	CBS 128.55	KY006820
Aspergillus sparsus	NRRL 1933	EF661125	NRRL 1933	EF661181	CBS 139.61	JN121891	CBS 139.61	MH858000	CBS 139.61	MH869556	CBS 139.61	JN121586	CBS 139.61	JN121444	IAM 13904	AB002066	CBS 139.61	JN121751
Aspergillus steynii	IBT 23096	scaffold 10:932673–933411	IBT 23096	scaffold 1:3616900–3617700	CBS 112812	JN121880	IBT 23096	scaffold 13:4723–21194	IBT 23096	Aspste1|scaffold 27:4329–5183	CBS 112812	JN121569	IBT 23096	scaffold 4:3219700–3220770	IBT 23096	scaffold 25:3360–5136	CBS 112812	JN121735
Aspergillus stramenius	NRRL 4652	EF669840	NRRL 4652	EF669910	CBS 498.65	KY006755	CBS 498.65	MH858685	CBS 498.65	MH870325	CBS 498.65	KY006790	NRRL 4652	EF669771	–	–	CBS 498.65	KY006821
Aspergillus stromatoides	CBS 500.65	FJ531038	NRRL 4519	EF652146	CBS 265.73	KY006756	CBS 265.73	MH860680	CBS 265.73	MH872386	CBS 265.73	KY006791	NRRL 4519	EF652098	–	–	CBS 265.73	KY006822
Aspergillus subsessilis	NRRL 4905	EF652309	NRRL 4905	EF652485	–	–	NRRL 4905	EF652485	NRRL 4905	EF652485	–	–	NRRL 4905	EF652221	–	–	CBS 502.65	KY006823
Aspergillus sydowii	NRRL 250	EF652274	NRRL 250	EF652362	CBS 593.65	scaffold 1:2630900–2631700	NRRL 254	EF652451	NRRL 254	EF652451	CBS 593.65	scaffold 1:1937400–1938400	NRRL 250	EF652186	–	–	NRRL 254	JN853897
Aspergillus taichungensis	IBT 19404	scaffold 21:248515–249192	IBT 19404	scaffold 45:52900–53550	IBT 19404	scaffold 4:276177–277000	IBT 19404	KP987082	IBT 19404	LT626957	IBT 19404	scaffold 50:149800–150850	IBT 19404	KP987027	–	–	IBT 19404	scaffold 46:99000–99850
Aspergillus tamarii	NRRL 20818	EF661474	NRRL 20818	EF661526	–	–	CBS 104.13	MH854614	CBS 104.13	MH866138	–	–	NRRL 4911	EU021651	–	–	–	–
Aspergillus tanneri	NIH 1004	QUQM01000002.1:2856721–2857821	NIH1004	QUQM01000003.1|:2855857–2856508	NIH 1004	QUQM01000003.1:2916443–2917730	NRRL 62425	JN853798	NIH 1004	QUQM01000005.1|:3207199–3208127	NIH1004	QUQM01000002.1:1642959–1644004	NIH 1004	QUQM01000007.1|:1325117–1326140	NIH 1004	QUQM01000005.1:3204886–3206650	NIH 1004	QUQM01000001.1:4518697–4520521
Aspergillus terreus	NIH 2624	supercontig 1:822361–823075	NIH 2624	supercontig 1:2076100–2076900	NIH2624	XM 001210851	NIH 2624	supercontig 6:1916000–1917500	NIH 2624	supercontig 6:1917200–1918200	NIH 2624	supercontig 1:1906918–1907965	NIH 2624	supercontig 2:2355431–2356443	NIH 2624	supercontig 6:1914897–1916717	NIH 2624	XM 001208611
Aspergillus thermomutatus	NRRL 20748	EF669805	NRRL 20748	EF669874	CBS 208.9	KY006757	CBS 208.92	MH862353	CBS 208.92	MH874018	CBS 208.92	KY006792	NRRL 20748	EF669734	–	–	NRRL 20748	KJ914759
Aspergillus togoensis	CBS 272.89	FJ491477	CBS 272.89	MN431379	CBS 272.89	JN121904	CBS 272.89	AJ874113	–	–	CBS 272.89	JN121627	CBS 272.89	JN121479	–	–	CBS 272.89	JN121785
Aspergillus tritici	CBS 266.81	MN969368	CBS 266.81	HG916678	–	–	CBS 266.81	MH861339	CBS 266.81	LT626958	–	–	CBS 266.81	KP987028	–	–	–	–
Aspergillus versicolor	CBS 583.65	scaffold 1:4322292–4322865	CBS 583.65	scaffold 2:2087200–2087950	CBS 583.65	scaffold 2:1537585–1538298	NRRL 238	EF652442	NRRL 238	EF652442	CBS 583.65	scaffold 1:3137375–3138139	CBS 583.65	scaffold 16:482447–483400	NRRL 238	AB002064	CBS 583.65	scaffold 4:1525021–1525858
Aspergillus viridinutans	NRRL 4365	EF661252	IMI 367415	DQ534162	CBS 127.56	KY006758	CBS 127.56	MH857540	NRRL 4365	EF661280	CBS 127.56	KY006793	NRRL 4365	EF669765	–	–	NRRL 4365	KJ914751
Aspergillus wentii	NRRL 375	EF652106	NRRL 375	EF652151	CBS 104.07	JN121873	NRRL 375	EF652151	NRRL 375	EF652151	CBS 104.07	JN121559	CBS 104.07	JN121418	JCM 2724	AB002063	CBS 104.07	JN121725
Aspergillus westerdijkiae	NRRL 3174	EF661329	NRRL 3174	EF661427	CBS 112803	KY006759	NRRL 3174	EF661427	NRRL 3174	EF661427	CBS 112803	KY006794	NRRL 3174	EF661307	–	–	CBS 112803	KY006824
Blastomyces dermatitidis	ATCC 18187	JH932471.1:54000–54800	ATCC 18187	supercont1.424:13347–14256	ATCC 18187	AJJV01001927.1|:24102–25083	ATCC 18187	AF038355	ATCC 18187	ADMK01002899.1|:2367–3797	ATCC 18187	AJJV01001284.1|:11608–12947	ATCC 18187	AJJV01004639.1|:3779–5481	ATCC 18187	ADMK01002899.1:4353–6014	ATCC 18187	ADMK01000115.1|:59042–59951
Byssoonygena ceratinophila	–	–	UAMH 5669	LJPH01000535.1|:35887–36694	UAMH 5669	LJPH01001749.1|:9296–10277	–	–	–	–	UAMH 5669	LJPH01000755.1|:11906–13278	UAMH 5669	LJPH01001052.1|:15789–17490	–	–	UAMH 5669	LJPH01000183.1|:418540–419444
Elaphomyces granulatus	–	–	OSC145934	Genome sequence	OSC145934	Genome sequence	OSC145934	Genome sequence	OSC145934	contig 1709:4925–5703	OSC145934	Genome sequence	OSC145934	contig 2193	OSC145934	NPHW01008670.1:1996–3179	–	–
Evansstolkia leycettanus	CBS 398.68	AY753370	NRRL 5178	GU092837	CBS 398.68	JF417535	NRRL 5178	AF454080	CBS 398.68	JSYV01000010.1:500–2000	CBS 398.68	JN121672	CBS 398.68	JF417435	CBS 398.68	NG 062664	CBS 398.68	MT433399
Hamigera avellanea	NRRL 1938	EU021664	NRRL 1938	EU021682	CBS 295.48	JF417524	NRRL 1938	AF454075	CBS 295.48	JF922038	CBS 295.48	JN121632	NRRL 1938	EU021627	NRRL 1938	D14406	NRRL 1938	GU092726
Hamigera fusca	NRRL 35601	GU092780	NRRL 35601	GU092813	CBS 132829	MT433411	NRRL 35601	GU092938	NRRL 35601	GU092938	CBS 132829	MT419918	NRRL 35601	GU111755	CBS 132829	MT365131	NRRL 35601	GU092715
Hamigera inflata	NRRL 58014	GU092793	NRRL 58014	GU092823	–	–	NRRL 58014	GU092949	NRRL 58014	GU092949	–	–	NRRL 58014	GU092908	–	–	NRRL 58014	GU092725
Hamigera ingelheimensis	NRRL 2110	GU092756	NRRL 2110	GU092829	–	–	CBS 163.42	MH856108	CBS 163.42	MH867606	CBS 163.42	MT419919	NRRL 2110	GU092912	CBS 163.42	D14408	NRRL 2110	GU092728
Hamigera insecticola	NRRL 35386	GU092773	NRRL 35386	GU092816	CBS 132828	MT433412	NRRL 35386	EF634410	NRRL 35386	EF634410	CBS 132828	MT419920	NRRL 35386	GU111754	CBS 132828	MT365130	NRRL 35386	GU092718
Hamigera pallida	NRRL 35718	GU092786	NRRL 35718	GU092824	CBS 132830	MT433413	NRRL 35718	GU092950	CBS 132830	MH878256	CBS 132830	MT419921	NRRL 35718	GU111758	CBS 132830	MT365132	NRRL 35718	GU092710
Hamigera paravellanea	NRRL 35720	GU092788	NRRL 35720	GU092826	CBS 132831	MT433414	NRRL 35720	GU092952	CBS 132831	MH878257	CBS 132831	MT419922	NRRL 35720	GU092919	CBS 132831	MT365133	NRRL 35720	GU092738
Hamigera terricola	NRRL 29055	GU092759	NRRL 29055	GU092811	CBS 132827	MT433415	NRRL 29055	GU092946	CBS 132827	MT365185	CBS 132827	MT419923	NRRL 29055	GU111751	CBS 132827	MT365129	NRRL 29055	GU092712
Histoplasma capsulatum	G217B	ABBT01000237.1:1435000–1435800	G217B	ABBT01000065.1|:620090–620970	G217B	ABBT01000065.1|:700123–701086	G217B	ABBT01000184.1|:6176–7363	G217B	ABBT01000218.1|:121281–122712	G217B	ABBT01000172.1|:24619–25982	G217B	ABBT01000205.1|:625028–626732	G217B	ABBT01000184.1:7354–9173	G217B	ABBT01000049.1|:461798–462734
Leiothecium cristatum	–	–	–	–	FMR 11998	HF954979	FMR 11998	KF732838	CBS 134260	MH877551, edited	FMR 11998	HF954982	FMR 11998	HF954976	–	–	–	–
Leiothecium ellipsoideum	CBS 607.74	KY709178	CBS 607.74	KY611939	CBS 607.74	JN121933	CBS 607.74	KF732839	CBS 607.74	FJ358285	CBS 607.74	JN121707	CBS 607.74	JN121541	CBS 607.74	NG 061073	CBS 607.74	JN121847
Malbranchea cinnamomea	–	–	FCH 10.5	FQSS02000526.1:28500–30000	FCH 10.5	FQSS02000800.1|:19470–20449	FCH 10.5	MF838862	FCH 10.5	FQSS02000205.1:2000–3500	FCH 10.5	FQSS02000790.1|:25789–27154	FCH 10.5	FQSS02000589.1|:163875–165580	FCH 10.5	FQSS02000205.1:4000–6000	FCH 10.5	FQSS02000271.1|:11421–12322
Microsporum canis	CBS 113480	Supercontig 2:398665–401145	CBS 113480	Supercontig 5:427100–427900	CBS 113480	ABVF01000176.1|:77449–78428	CBS 113480	Supercontig 4:6271–7050	CBS 113480	ABVF01000123.1|:5253–6508	CBS 113480	ABVF01000017.1|:131469–132842	CBS 113480	ABVF01000081.1|:46100–47799	CBS 113480	ABVF01000123.1:2728–4602	CBS 113480	ABVF01000135.1|:55103–56007
Monascus argentinensis	CBS 109402	JF922080	CBS 109402	KY611935	CBS 109402	JN121877	CBS 109402	JF922046	CBS 109402	KY645974	CBS 109402	JN121564	CBS 109402	JN121423	CBS 109402	MT365124	CBS 109402	JN121730
Monascus floridanus	CBS 142228	KY709172	CBS 142228	KY611933	CBS 142228	MT433417	CBS 142228	KY635848	CBS 142228	KY635856	CBS 142228	MT419924	CBS 142228	KY611972	CBS 142228	MT365139	CBS 142228	MT433380
Monascus lunisporas	CBS 142230	KY709171	CBS 142230	KY611932	CBS 113675	JN121881	CBS 142230	KY635847	CBS 142230	KY635855	CBS 113675	MT419925	CBS 113675	JN121429	CBS 142230	MT365141	CBS 113675	JN121736
Monascus pallens	CBS 142229	KY709173	CBS 142229	KY611934	CBS 142229	MT433418	CBS 142229	KY635849	CBS 142229	KY635857	CBS 142229	MT419926	CBS 142229	KY611973	CBS 142229	MT365140	CBS 142229	MT433381
Monascus purpureus	NRRL 1596	EU014110	CBS 109.07	KY611937	CBS 109.07	JN121876	CBS 109.07	KY635851	CBS 109.07	MH866101	CBS 109.07	JN121563	CBS 109.07	JN121422	FRR 1596	GU733345	CBS 109.07	JN121729
Monascus ruber	CBS 135.60	KY709175	CBS 135.60	KY611936	CBS 135.60	MT433419	CBS 135.60	KY635850	CBS 135.60	MH869468	CBS 135.60	MT419927	CBS 135.60	KY611974	CBS 135.60	MT365134	CBS 135.60	MT433382
Nannizzia gypsea	CBS 118893	supercont1.3:2816846–2814424	CBS 118893	DS989826.1:1147293–1146168	CBS 118893	ABQE01000216.1|:50684–51654	CBS 118893	NW 003345197.1|:1948201–1949003	CBS 118893	ABQE01000223.1|:3366–4797	CBS 118893	ACPH01000490.1|:64758–66131	CBS 118893	ABQE01000247.1|:215644–217343	CBS 118893	ABQE01000223.1:16710–18511	CBS 118893	ABQE01000068.1|:99991–100898
Onygena corvina	CBS 281.48	contig155:118488–116844	CBS 281.48	JWPT01000053.1:369300–371000	CBS 281.48	JWPT01000044.1|:292082–293061	CBS 281.48	JWPT01000147:5843–6548	CBS 281.48	JWPT01000147.1|:4460–5889	CBS 281.48	ACPI01000498.1|:15815–17184	CBS 281.48	JWPT01000076.1|:33086–34788	CBS 281.48	JWPT01000147.1:6511–8312	CBS 281.48	JWPT01000068.1|:133764–134662
Ophidiomyces ophiodiicola	–	–	MYCO–ARIZ AN0400001	scaffol00008:436560–438350	MYCO–ARIZ AN0400001	MWKM01000008.1|:361523–362496	MYCO–ARIZ AN0400001	MWKM01000033.1|:2281–3300	MYCO–ARIZ AN0400001	MWKM01000033.1:922–2350	MYCO–ARIZ AN0400001	MWKM01000003.1|:701450–702822	MYCO–ARIZ AN0400001	MWKM01000014.1|:261984–263685	MYCO–ARIZ AN0400001	MWKM01000033.1:2917–4737	MYCO–ARIZ AN0400001	MWKM01000005.1|:543984–544881
Paecilomoyces variotii	CBS 101075	EU037069	CBS 101075	EU037034	CBS 101075	JF417546	CBS 101075	NR 130679	CBS 101075	scaffold 704:1–994	CBS 101075	JN121554	CBS 101075	JF417446	CBS 101075	AY526473	CBS 101075	JF417412
Paecilomyces niveus	CBS 100.11	AY753354	CBS 100.11	FJ389956	CBS 100.11	JF417514	CBS 100.11	NR 144910	CBS 100.11	FJ358279	CBS 100.11	JN121551	CBS 100.11	JF417414	CBS 100.11	NG 061072	CBS 100.11	JF417381
Paracoccidioides brasiliensis	Pb18	scaffold 3:1730129–1730990	Pb03	supercont 4:2470400–2471200	Pb03	ABHV02000180.1|:122761–123722	Pb03	supercont 14:16800–17950	Pb03	ABHV02000404.1|:31912–33342	Pb03	ABHV02000327.1|:50732–52105	Pb03	ABHV02000054.1|:4461–6163	Pb03	ABHV02000404.1:29520–31338	Pb03	ABHV02000282.1|:23529–24447
Penicillago kabunica	CBS 575.90	MN969438	CBS 575.90	MN431415	CBS 575.90	MT433426	CBS 575.90	MN431415	CBS 575.90	MT365209	CBS 575.90	MT419933	CBS 575.90	MN969217	CBS 575.90	MT365169	CBS 575.90	MT433387
Penicillago moldavica	CBS 574.90	MN969440	CBS 574.90	MN431417	CBS 574.90	MT433427	CBS 574.90	MN431417	CBS 574.90	MH873922	CBS 574.90	MT419935	CBS 574.90	MN969219	CBS 574.90	MT365168	CBS 574.90	MT433388
Penicilliopsis clavariiformis	NRRL 2482	EF669687	–	–	CBS 761.68	JN121940	NRRL 2482	AF033391	CBS 761.68	MH870948	CBS 761.68	JN121716	NRRL 2482	EF669667	CBS 761.68	MT365174	CBS 761.68	JN121855
Penicilliopsis zonata	–	–	NRRL 5079	EF669701	CBS 506.65	JN121921	NRRL 5079	EF669712	CBS 506.65	MH870329	CBS 506.65	JN121691	NRRL 5079	EF669665	IFO8817	AB008413	NRRL 5079	GU092748
Penicillium abidjanum	CBS 246.67	GU981650	CBS 246.67	KF296383	CBS 246.67	JN121954	CBS 246.67	MH858960	CBS 246.67	NG 064064	CBS 246.67	JN121615	CBS 246.67	JN121469	–	–	CBS 246.67	JN121776
Penicillium adametzii	CBS 209.28	JN625957	CBS 209.28	KC773796	CBS 209.28	JN121943	CBS 209.28	NR 103661	CBS 209.28	MH866453	CBS 209.28	JN121598	CBS 209.28	JN121455	–	–	CBS 209.28	JN121762
Penicillium alfredii	DTO 269–A4	KJ775177	DTO 269–A4	KJ775411	CBS 138224	MT433420	DTO 269–A4	KJ775684	CBS 138224	MT365188	CBS 138224	MT419928	DTO 269–A4	KJ834520	CBS 138224	MT365135	CBS 138224	MT433383
Penicillium alutaceum	CBS 317.67	KJ834430	CBS 317.67	KP016768	CBS 317.67	JN121968	CBS 317.67	MH858981	CBS 317.6	MH870677	CBS 317.67	JN121641	CBS 317.67	JN121489	–	–	CBS 317.6	JN121795
Penicillium antarcticum	IBT 31811	scaffold 2:1304807–1305447	IBT 31811	scaffold 29:344100–344700	IBT 31811	scaffold 59:56300–57300	IBT 31811	scaffold 221:3943–5083	IBT 31811	scaffold 221:4400–5400	IBT 31811	scaffold 32:26100–27300	IBT 31811	scaffold 18:215407–216470	IBT 31811	scaffold 221:1903–3646	IBT 31811	scaffold 30:55000–56000
Penicillium atramentosum	CBS 291.48	AY674402	CBS 291.48	KU896821	CBS 291.48	MT433421	CBS 291.48	MH856347	CBS 291.48	MH867899	CBS 291.48	MT419929	CBS 291.48	JN406584	–	–	CBS 291.48	MT433384
Penicillium atrovenetum	CBS 241.56	JX140944	CBS 241.56	KJ867004	CBS 241.56	JN121953	CBS 241.56	MH857605	CBS 241.56	MH869154	CBS 241.56	JN121613	CBS 241.56	JN121467	–	–	CBS 241.56	JN121774
Penicillium camemberti	MUCL 29790	FJ930956	CBS 299.48	KU896825	CBS 299.48	JN121963	CBS 299.48	AB479314	CBS 299.48	NG 042320	CBS 299.48	JN121635	CBS 299.48	JN121484	ATCC 10387	GQ458039	CBS 299.48	JN121790
Penicillium canescens	CBS 300.48	JX140946	NRRL 910	AF033493	CBS 300.48	JN121964	CBS 300.48	MH856353	CBS 300.48	MH867903	CBS 300.48	JN121636	CBS 300.48	JN121485	–	–	CBS 300.48	JN121791
Penicillium caperatum	CBS 443.75	GU981660	–	–	CBS 233.81	JN121952	CBS 233.81	MH861334	CBS 233.81	MH873094	CBS 233.81	JN121610	CBS 233.81	JN121465	–	–	CBS 233.81	JN121772
Penicillium catenatum	CBS 352.67	KJ834438	CBS 352.67	KP016774	CBS 352.67	JN121980	CBS 352.67	NR 138331	–	–	CBS 352.67	JN121659	CBS 352.67	JN121504	–	–	CBS 352.67	JN121810
Penicillium charlesii	NRRL 778	JX091508	NRRL 1887	AY741727	CBS 304.48	JN121965	CBS 304.48	MH856356	CBS 304.48	MH867906	CBS 304.48	JN121637	CBS 304.48	JN121486	–	–	CBS 304.48	JN121792
Penicillium chrysogenum	CBS 306.48	AY495981	CBS 306.48	JX996273	CBS 306.48	JN121966	CBS 306.48	MH856357	CBS 306.48	MH867907	CBS 306.48	JN121638	CBS 306.48	JN121487	CBS 306.48	NG 062803	CBS 306.48	JN121793
Penicillium cinnamopurpureum	NRRL 162	EF626948	NRRL 162	EF626949	CBS 490.66	JN121988	CBS 847.68	MH859233	CBS 847.68	MH870960	CBS 490.66	JN121690	NRRL 162	EF626952	–	–	NRRL 162	KF933014
Penicillium citreonigrum	NRRL 761	EF198621	NRRL 761	EF198628	CBS 258.29	JN121957	NRRL 761	NR 138264	CBS 258.29	MH866526	CBS 258.29	JN121622	CBS 258.29	JN121474	–	–	CBS 258.29	JN121780
Penicillium citrinum	CBS 139.45	GU944545	CBS 139.45	KM089072	CBS 139.45	JF417516	CBS 139.45	MH856132	CBS 139.45	MH867647	CBS 139.45	JN121585	CBS 139.45	JF417416	–	–	CBS 139.45	JF417383
Penicillium coffeae	CBS 119387	KJ834443	NRRL 35363	AY741747	CBS 119387	JN121862	NRRL 35363	NR 121312	NRRL 35363	AY742702	CBS 119387	JN121577	CBS 119387	JN121436	–	–	CBS 119387	JN121743
Penicillium coprophilum	IBT 31321	scaffold 8:924000–924597	IBT 31321	scaffold 1:157700–158400	IBT 31321	scaffold 1:82421–83414	IBT 31321	scaffold 36:2700–4121	IBT 31321	scaffold 36:3500–4450	IBT 31321	scaffold 1:5398500–5399500	IBT 31321	scaffold 14:208880–209919	IBT 31321	scaffold 36:991–2684	IBT 31321	scaffold 1:510700–511700
Penicillium cryptum	CBS 271.89	KF303608	CBS 271.89	KF303628	CBS 271.89	JN121958	CBS 271.89	MH862173	CBS 271.89	MT365195	CBS 271.89	JN121626	CBS 271.89	JN121478	–	–	CBS 271.89	JN121784
Penicillium dimorphosporum	CBS 456.70	KJ834448	CBS 456.70	KP016783	CBS 456.70	JN121985	CBS 456.70	MH859796	NRRL 5207	AF081804	CBS 456.70	JN121682	NRRL 5207	KF900187	–	–	NRRL 5207	KF900200
Penicillium ellipsoideosporum	CBS 112493	JQ965104	AS3.5688	AY678559	CBS 112493	JN121859	CBS 112493	JX012224	–	–	CBS 112493	JN121568	CBS 112493	JN121427	–	–	CBS 112493	JN121734
Penicillium eremophilum	CBS 123361	KY709170	CBS 123361	KY611931	CBS 123361	MT433423	CBS 123361	MH863291	CBS 123361	KY645973	CBS 123361	MT419931	CBS 123361	KY611970	FRR 3338	GU733347	CBS 123361	MT433385
Penicillium erubescens	NRRL 6223	HQ646566	NRRL 5808	EU427281	CBS 318.67	JN121969	CBS 318.67	MH858982	CBS 318.67	MH870678	CBS 318.67	JN121642	NRRL 6223	KF900199	–	–	NRRL 6223	KF900208
Penicillium euglaucum	CBS 323.71	JN606856	CBS 323.71	JN606564	CBS 323.71	JN121970	CBS 323.71	MH860146	CBS 323.71	MH871915	CBS 323.71	JN121644	CBS 323.71	JN121492	–	–	CBS 323.71	JN121798
Penicillium expansum	CBS 325.48	AY674400	CBS 325.48	DQ911134	CBS 325.48	JF417527	NRRL 976	FJ463031	CBS 325.48	MH867916	CBS 325.48	JN121645	CBS 325.48	JF417427	–	–	CBS 325.48	JF417394
Penicillium fellutanum	CBS 229.81	KJ834450	NRRL 746	AY741753	CBS 229.81	JN121947	NRRL 746	NR 121220	NRRL 746	AF033399	CBS 229.81	JN121605	CBS 229.81	JN121460	–	–	CBS 229.81	JN121767
Penicillium formosanum	CBS 211.92	AY674426	CBS 211.92	KU896835	CBS 211.92	MT433424	CBS 211.92	KC411696	CBS 211.92	MT365194	–	–	CBS 211.92	JN406615	–	–	CBS 211.92	MT433386
Penicillium fractum	CBS 124.68	KJ834452	CBS 124.68	KC411674	CBS 124.68	JN121864	CBS 124.68	KC411674	–	–	CBS 124.68	JN121582	CBS 124.68	JN121441	–	–	CBS 124.68	JN121748
Penicillium fuscum	CBS 295.62	GQ367513	CBS 295.62	GQ367539	CBS 295.62	JN121962	CBS 295.62	MH858158	CBS 295.62	MH869753	CBS 295.62	JN121633	CBS 295.62	JN121483	–	–	CBS 295.62	JN121789
Penicillium glabrum	CBS 125543	GU981619	CBS 125543	KM089152	CBS 125543	JF417547	CBS 125543	MH863551	CBS 125543	MH875031	CBS 125543	JN121717	CBS 125543	JF417447	–	–	CBS 125543	JF417413
Penicillium griseofulvum	CBS 185.27	JF909942	CBS 185.27	KT900574	CBS 185.27	JN121865	CBS 185.27	MH854925	–	–	CBS 185.27	JN121592	CBS 185.27	JX996711	–	–	CBS 185.27	JN121756
Penicillium griseolum	NRRL 2671	EF506213	NRRL 2671	EF506232	CBS 277.58	JN121959	CBS 277.58	MH857781	CBS 277.58	MH869315	CBS 277.58	JN121629	CBS 277.58	JN121480	–	–	CBS 277.58	JN121786
Penicillium hennebertii	CBS 334.68	KJ834454	CBS 334.68	KJ834507	CBS 334.68	JN121971	CBS 334.68	KJ834507	CBS 334.68	AB069708	CBS 334.68	JN121646	CBS 334.68	JN121493	CBS 334.68	AB069702	CBS 334.68	JN121799
Penicillium herquei	CBS 336.48	JN625970	CBS 336.48	JN626013	CBS 336.48	JN121972	CBS 336.48	MH856374	CBS 336.48	MH867921	CBS 336.48	JN121647	CBS 336.48	JN121494	–	–	CBS 336.48	JN121800
Penicillium hirayamae	CBS 229.60	JN625955	CBS 229.60	JN626003	CBS 229.60	JN121946	CBS 229.60	MH857962	CBS 229.60	MH869514	CBS 229.60	JN121604	CBS 229.60	JN121459	–	–	CBS 229.60	JN121766
Penicillium humuli	CBS 231.38	KP016756	CBS 231.38	KP016787	CBS 231.38	JN121948	CBS 231.38	MH855951	CBS 231.38	MH867447	CBS 231.38	JN121606	CBS 231.38	JN121461	–	–	CBS 231.38	JN121768
Penicillium idahoense	NRRL 5274	EF626953	NRRL 5274	EF626954	CBS 341.68	JN121976	NRRL 5274	EF626955	NRRL 5274	EF626955	CBS 341.68	JN121652	CBS 341.68	JN121499	–	–	NRRL 5274	KF933026
Penicillium inusitatum	CBS 351.67	KJ834458	NRRL 5810	AF033431	CBS 351.67	JN121979	CBS 351.67	MH858994	CBS 351.67	MH870692	CBS 351.67	JN121658	CBS 351.67	JN121503	–	–	CBS 351.67	JN121809
Penicillium isariiforme	CBS 247.56	KJ834459	NRRL 2638	AF454077	CBS 247.56	JN121993	CBS 247.56	MH857610	CBS 247.56	MH869159	CBS 247.56	JN121616	CBS 247.56	JN121470	–	–	CBS 247.56	JN121720
Penicillium italicum	CBS 339.48	AY674398	CBS 339.48	DQ911135	CBS 339.48	JN121973	CBS 339.48	MH856375	CBS 339.48	MH867922	CBS 339.48	JN121649	CBS 339.48	JN121496	–	–	CBS 339.48	JN121802
Penicillium janthinellum	CBS 340.48	GU981625	CBS 340.48	KF296401	CBS 340.48	JN121974	CBS 340.48	MH856376	CBS 340.48	MH867923	CBS 340.48	JN121650	CBS 340.48	JN121497	–	–	CBS 340.48	JN121803
Penicillium javanicum	CBS 341.48	GU981657	CBS 341.48	KF296387	CBS 341.48	JN121975	CBS 341.48	MH856377	CBS 341.48	MH867924	CBS 341.48	JN121651	CBS 341.48	JN121498	AFTOL–ID 429	EF413620	CBS 341.48	JN121804
Penicillium katangense	CBS 247.67	KP016757	CBS 247.67	KP016788	CBS 247.67	JN121955	NRRL 5182	AF033458	NRRL 5182	AF033458	CBS 247.67	JN121618	CBS 247.67	KP064646	–	–	CBS 247.67	JN121777
Penicillium kewense	CBS 344.61	KU896816	CBS 344.61	JX996973	CBS 344.61	JF417528	CBS 344.61	MH858076	CBS 344.61	MH869646	–	–	CBS 344.61	JF417428	–	–	CBS 344.61	JF417395
Penicillium lagena	CBS 185.65	KF303619	CBS 185.65	KF303634	CBS 185.65	JN121866	CBS 185.65	MH858536	CBS 185.65	MH870173	CBS 185.65	JN121593	CBS 185.65	JN121450	–	–	CBS 185.65	JN121757
Penicillium lanosum	NRRL 2009	DQ285627	CBS 106.11	FJ530974	CBS 106.11	JN121857	CBS 106.11	MH854599	CBS 106.11	MH866127	CBS 106.11	JN121561	CBS 106.11	KU904356	–	–	CBS 106.11	JN121727
Penicillium lapidosum	CBS 343.48	KJ834465	CBS 343.48	FJ530984	CBS 343.48	JN121977	CBS 343.48	MH856379	CBS 343.48	MH867926	CBS 343.48	JN121653	CBS 343.48	JN121500	–	–	CBS 343.48	JN121806
Penicillium lassenii	CBS 277.70	KF303607	CBS 277.70	KF303629	CBS 277.70	JN121960	CBS 277.70	KF303648	NRRL 5272	AF033430	CBS 277.70	JN121630	CBS 277.70	JN121481	–	–	CBS 277.70	JN121787
Penicillium macrosclerotiorum	CBS 116871	KJ834469	AS 3.5681	DQ911123	CBS 116871	JN121860	CBS 116871	MH863005	CBS 116871	MH874561	CBS 116871	JN121573	CBS 116871	JN121432	CBS 116871	MT365126	CBS 116871	JN121739
Penicillium malachiteum	CBS 647.95	KC773794	CBS 647.95	KC773820	CBS 647.95	JN121992	CBS 647.95	MH862546	CBS 647.95	FJ358281	CBS 647.95	FJ358409	CBS 647.95	JN121543	CBS 647.95	NG 062770	CBS 647.95	JN121849
Penicillium namyslowskii	CBS 353.48	JX141067	CBS 353.48	KP016795	CBS 353.48	JF417530	CBS 353.48	MH856386	CBS 353.48	MH867933	CBS 353.48	JN121660	CBS 353.48	JF417430	IFO 31149	AB028190	CBS 353.48	JF417397
Penicillium nepalense	CBS 203.84	KJ834474	CBS 203.84	KP016796	CBS 203.84	JN121868	CBS 203.84	MH861730	–	–	CBS 203.84	JN121596	CBS 203.84	JN121453	–	–	CBS 203.84	JN121760
Penicillium ochrosalmoneum	NRRL 35499	EF506212	NRRL 35499	EF506237	CBS 489.66	JN121987	NRRL 35499	EF626961	–	–	CBS 489.66	JN121689	CBS 489.66	JN121524	–	–	CBS 489.66	JN121830
Penicillium olsonii	CBS 232.60	AY674445	NRRL 13058	DQ658165	CBS 232.60	JN121951	CBS 232.60	MH857964	CBS 232.60	MH869516	CBS 232.60	JN121609	CBS 232.60	JN121464	–	–	CBS 232.60	JN121771
Penicillium ornatum	CBS 190.68	KJ834479	CBS 190.68	KC411687	CBS 190.68	JN121867	CBS 190.68	MH859109	–	–	CBS 190.68	JN121594	CBS 190.68	JN121451	–	–	CBS 190.68	JN121758
Penicillium osmophilum	CBS 462.72	MN969391	CBS 462.72	KU896846	CBS 462.72	JN121986	CBS 439.73	MH860734	CBS 439.73	MH872446	CBS 462.72	JN121683	CBS 462.72	JN121518	CBS 439.73	GU733358	CBS 462.72	JN121824
Penicillium paneum	CBS 101032	AY674387	CBS 101032	HQ442331	CBS 101032	KM504076	CBS 101032	MH862717	CBS 101032	MH874324	–	–	CBS 101032	KU904361	–	–	CBS 101032	KM503361
Penicillium paradoxum	NRRL 2162	EF669683	NRRL 2162	EF669692	CBS 527.65	JN121989	CBS 527.65	MH858700	CBS 527.65	MH870341	CBS 527.65	JN121696	CBS 527.65	JN121530	IFO 8172	AB002080	CBS 527.65	JN121836
Penicillium ramusculum	NRRL 3459	EU427269	NRRL 3459	EU427278	CBS 251.56	JN121956	CBS 251.56	MH857613	CBS 251.56	MH869162	CBS 251.56	JN121619	CBS 251.56	JN121472	–	–	CBS 251.56	JN121778
Penicillium restrictum	CBS 367.48	KJ834486	CBS 367.48	KP016803	CBS 367.48	JN121981	CBS 367.48	MH856396	CBS 367.48	MH867944	CBS 367.48	JN121662	CBS 367.48	JN121506	–	–	CBS 367.48	JN121812
Penicillium robsamsonii	DTO 149–B6	KT698885	DTO 149–B6	KT698894	–	–	DTO 149–B6	KU904339	CBS 140573	MT365190	CBS 140573	MT419937	DTO 149–B6	KT698904	–	–	–	–
Penicillium roqueforti	CBS 221.30	MN969396	CBS 221.30	HQ442332	CBS 221.30	KM504054	CBS 221.30	MH855127	CBS 221.30	MH866573	–	–	CBS 221.30	JN406611	ATCC 10110	GQ458035	CBS 221.30	KM503394
Penicillium sacculum	CBS 231.61	KJ834488	CBS 231.61	KU896849	CBS 231.61	JN121949	CBS 231.61	MH858034	CBS 231.61	MH869599	CBS 231.61	JN121607	CBS 231.61	JN121462	IFO 8114	AB027410	CBS 231.61	JN121769
Penicillium samsonianum	AS3.15403	KJ668582	AS3.15403	KJ668586	CBS 138919	MT433428	AS3.15403	KJ668590	CBS 138919	MT365189	CBS 138919	MT419938	AS3.15403	KT698899	CBS 138919	MT365136	CBS 138919	MT433389
Penicillium saturniforme	AS 3.6886	EU644080	AS3.6886	EU644062	CBS 122276	JN121863	DTO 105–I8	KM189585	–	–	CBS 122276	JN121580	CBS 122276	JN121439	–	–	CBS 122276	JN121746
Penicillium senticosum	CBS 316.67	KJ834490	CBS 316.67	KC411733	CBS 316.67	MT433429	CBS 316.67	KC411733	CBS 316.67	MT365196	CBS 316.67	MT419939	CBS 316.67	MN969136	CBS 316.67	MT365152	CBS 316.67	MT433390
Penicillium shearii	CBS 290.48	JN606840	CBS 290.48	EU644068	CBS 290.48	JN121961	CBS 290.48	MH856346	CBS 290.48	MH867898	CBS 290.48	JN121631	CBS 290.48	JN121482	–	–	CBS 290.48	JN121788
Penicillium simplicissimum	CBS 372.48	GU981632	CBS 372.48	KF296368	CBS 372.48	JN121982	CBS 372.48	GU981588	CBS 372.48	MH867949	CBS 372.48	JN121663	CBS 372.48	JN121507	–	–	CBS 372.48	JN121813
Penicillium soppii	CBS 226.28	MN969399	CBS 226.28	KJ867002	CBS 226.28	MT433430	CBS 226.28	MH854995	CBS 226.28	MH866463	CBS 226.28	MT419940	CBS 226.28	JN406606	CBS 226.28	MT365145	–	–
Penicillium steckii	IBT 24891	scaffold 7:909739–910383	IBT 24891	scaffold 9:518100–518800	IBT 24891	scaffold 5:1258980–1259836	IBT 24891	scaffold 60:6866–8045	IBT 24891	scaffold 60:7400–8400	IBT 24891	scaffold 7:1134600–1135700	IBT 24891	scaffold 2:1667099–1668111	IBT 24891	scaffold 60:4806–6569	IBT 24891	scaffold 5:5100–6100
Penicillium stolkiae	CBS 315.67	JN617717	NRRL 5816	AF481135	CBS 315.67	JN121967	CBS 315.67	MH858979	CBS 315.67	MH870675	CBS 315.67	JN121640	CBS 315.67	JN121488	–	–	CBS 315.67	JN121794
Penicillium subarcticum	CBS 111719	JN617716	NRRL 31108	AF481141	CBS 111719	MT433431	CBS 111719	MH862880	CBS 111719	MT365182	CBS 111719	MT419941	CBS 111719	MN969139	CBS 111719	MT365125	CBS 111719	MT433391
Penicillium subrubescens	CBS 132785	scaffold 353:74825–75701	CBS 132785	scaffold 746:2400–3100	CBS 132785	scaffold 746:72989–73958	CBS 132785	scaffold 628:4667–5808	CBS 132785	scaffold 628:4300–5300	CBS 132785	scaffold 598:64600–65600	CBS 132785	scaffold 79:204018–205075	CBS 132785	scaffold 628:6105–7920	CBS 132785	scaffold 157:368352–369386
Penicillium taxi	CBS 206.57	KJ834495	CBS 206.57	KJ834517	CBS 206.57	JN121942	CBS 206.57	MH857699	CBS 206.57	MH869240	CBS 206.57	JN121597	CBS 206.57	JN121454	CBS 206.57	AB069701	CBS 206.57	JN121761
Penicillium thiersii	CBS 117503	KJ834497	NRRL 28162	AY741726	CBS 117503	JN121861	CBS 117503	MH863022	CBS 117503	MH874573	CBS 117503	JN121575	CBS 117503	JN121434	–	–	CBS 117503	JN121741
Penicillium thomii	DTO 091–A9	KM088799	CBS 347.59	KM089184	CBS 347.59	JN121978	CBS 347.59	MH857887	CBS 347.59	MH869428	CBS 347.59	JN121655	CBS 347.59	JN121501	–	–	CBS 347.59	JN121807
Penicillium tularense	AS 3.14006	KC427175	CBS 430.69	JX313135	CBS 430.69	JN121984	NRRL 5273	AF033487	NRRL 5273	AF033487	CBS 430.69	JN121681	CBS 430.69	JN121516	–	–	CBS 430.69	JN121822
Penicillium verrucosum	CBS 603.74	MN969405	IMI 200310	DQ911138	CBS 603.74	JN121991	CBS 603.74	AB479317	CBS 603.74	AB479285	CBS 603.74	JN121706	CBS 603.74	JN121539	DAOM 221128	JN938976	CBS 603.74	JN121845
Penicillium viridicatum	CBS 390.48	MN969406	CBS 390.48	KU896856	CBS 390.48	JN121983	CBS 390.48	MH856411	CBS 390.48	MT365202	CBS 390.48	JN121668	CBS 101034	JN985424	CBS 390.48	JN939259	CBS 390.48	JN121817
Phialomyces arenicola	NRRL 3392	GU092771	NRRL 3392	GU092801	CBS 220.66	JN121897	CBS 220.66	MH858779	CBS 220.66	MH870419	CBS 220.66	JN121601	NRRL 3392	GU092935	CBS 220.66	MT365144	CBS 220.66	JN121764
Phialomyces arenicola (type of P. canadensis)	NRRL 2553	GU092758	NRRL 2553	GU092802	CBS 245.56	MT433422	CBS 245.56	MH857608	CBS 245.56	MH869157	CBS 245.56	MT419930	NRRL 2553	GU092936	CBS 245.56	MT365147	NRRL 2553	GU092742
Phialomyces humicoloides	NRRL 35712	GU092782	NRRL 35712	GU092804	CBS 102854	MT433416	NRRL 35712	GU092965	CBS 102854	MH874403	–	–	CBS 102854	JN406531	–	–	NRRL 35712	GU092747
Phialomyces macrosporus	–	–	CBS 430.64	MN431404	CBS 430.64	JN121915	CBS 430.64	MN431404	CBS 430.64	MT365207	CBS 430.64	JN121680	CBS 430.64	JN121515	CBS 430.64	MT365163	CBS 430.64	JN121821
Pseudohamigera striata	NRRL 717	GU092799	NRRL 717	GU092841	CBS 377.48	JN121909	CBS 377.48	MH856405	CBS 377.48	MH867954	CBS 377.48	JN121665	NRRL 717	GU092928	IFO 6106	AB003948	NRRL 717	GU092697
Pseudopenicillium giganteum	NRRL 3553	GU092779	NRRL 3553	GU092847	CBS 144.69	MT433425	NRRL 3553	GU092966	CBS 144.69	MH871009	CBS 144.69	MT419932	NRRL 3553	GU092923	–	–	NRRL 3553	GU092745
Pseudopenicillium megasporum	NRRL 2232	GU092757	NRRL 2232	GU092846	CBS 256.55	JN121900	CBS 256.55	MH857473	CBS 256.55	MH869015	CBS 256.55	JN121621	NRRL 2232	GU092921	CBS 256.55	MT365148	CBS 256.55	JN121779
Rasamsonia aegroticola	DTO 137–A8	JX273020	DTO 137–A8	JX272956	CBS 132819	MT433432	DTO 137–A8	JX272988	CBS 132819	MT365184	CBS 132819	MT419942	CBS 132819	MN969193	CBS 132819	MT365128	CBS 132819	MT433392
Rasamsonia argillacea	CBS 101.69	JF417456	CBS 101.69	JF417501	CBS 101.69	JF417515	CBS 101.69	JF417491	CBS 101.69	MH870998	CBS 101.69	JN121556	CBS 101.69	JF417415	–	–	CBS 101.69	JF417382
Rasamsonia brevistipitata	CBS 128785	JF417454	CBS 128785	JF417499	CBS 128785	JN406520	CBS 128785	JF417488	CBS 128785	MT365183	CBS 128785	JN406525	CBS 128785	JN406530	CBS 128785	MT365127	CBS 128785	JN406523
Rasamsonia byssochlamydoides	CBS 413.71	JF417460	CBS 413.71	JF417512	CBS 413.71	JF417537	CBS 413.71	JF417476	CBS 413.71	MH871961	CBS 413.71	JN121675	CBS 413.71	JF417437	CBS 413.71	AY526476	CBS 413.71	JF417403
Rasamsonia columbiensis	CCF 5289	LT548285	CCF 5289	LT548281	DTO 410–E5	MT433433	CCF 5289	LT548281	CBS 141097	MH878202	CBS 141097	MT419943	CBS 141097	MN969195	CBS 141097	MT365137	CBS 141097	MT433393
Rasamsonia composticola	CGMCC 3.13669	JF970183	CGMCC 3.13669	JQ729688	CGMCC 3.13669	JQ729682	CGMCC 3.13669	JF970184	CGMCC 3.13669	NG 060092	CBS 549.92	MT419944	CGMCC 3.13669	JQ729684	CBS 549.92	MT365167	CGMCC 3.13669	JQ729686
Rasamsonia cylindrospora	CBS 275.58	JF417448	CBS 275.58	JF417493	CBS 275.58	JF417523	CBS 275.58	JF417470	CBS 275.58	MH869314	CBS 275.58	JN121628	CBS 275.58	JF417423	IFO 8110	D88320	CBS 275.58	JF417390
Rasamsonia eburnea	CBS 100538	JF417462	CBS 100538	JF417494	CBS 100538	JN406521	CBS 100538	JF417483	CBS 100538	MT365180	CBS 100538	JN680325	CBS 100538	JN406532	PF 1151	D88322	CBS 100538	JN406524
Rasamsonia emersonii	CBS 393.64	JF417463	CBS 393.64	JF417510	CBS 393.64	XM 013476065	CBS 393.64	JF417478	NRRL 3221	AF033387	CBS 393.64	XM 013475398	CBS 393.64	XM013471581	IFO 31232	D88321	CBS 393.64	XM 013469923
Rasamsonia piperina	CBS 408.73	JX273000	CBS 408.73	JX272936	CBS 408.73	MT433434	CBS 408.73	JX272968	CBS 408.73	MT365203	CBS 408.73	MT419945	CBS 408.73	MN969194	CBS 408.73	MT365161	CBS 408.73	MT433394
Sagenomella diversispora	CBS 354.36	MN969427	CBS 354.36	MN431407	CBS 354.36	MT433435	CBS 354.36	MN431407	CBS 354.36	MH867323	CBS 354.36	MT419946	CBS 354.36	MN969207	CBS 354.36	AB024589	CBS 354.36	MT433395
Sagenomella griseoviridis	CBS 426.67	MN969426	CBS 426.67	MN431406	CBS 426.67	JF417538	CBS 426.67	MN431406	CBS 426.67	MH870719	CBS 426.67	JN121677	CBS 426.67	JF417438	CBS 426.67	AB024591	CBS 426.67	JF417404
Sagenomella humicola	CBS 427.67	MN969428	CBS 427.67	MH859021	CBS 427.67	JF417539	CBS 427.67	MH859021	CBS 427.67	MT365205	CBS 427.67	JN121678	CBS 427.67	JF417439	–	–	CBS 427.67	JF417405
Sagenomella ocotl	CBS 102855	MN969431	CBS 102855	AF285113	CBS 102855	MT433436	GB6125	AF285113	GB6125	AF285114	CBS 102855	JN680327	–	–	CBS 102855	MT365121	CBS 102855	MT433396
Sagenomella striatispora	CBS 429.67	MN969429	CBS 429.67	MN431408	CBS 429.67	JF417540	–	–	CBS 429.67	MT365206	CBS 429.67	JN121679	CBS 429.67	JF417440	CBS 429.67	MT365162	CBS 429.67	JF417406
Sagenomella verticillata	CBS 415.78B	not added	DTO 137–F9	MN431409	CBS 415.78B	MT433437	CBS 414.78	MH861161	CBS 415.78B	MT365204	CBS 415.78B	MT419947	DTO 137–F9	MN969208	CBS 414.78	AB024594	–	–
Sclerocleista ornata	NRRL 2256	EF669676	NRRL 2256	EF669690	CBS 124.53	JN121888	CBS 124.53	MH857127	CBS 124.53	MH868661	CBS 124.53	JN121581	NRRL 2256	EF669663	NRRL 2256	AB002067	CBS 124.53	JN121747
Sclerocleista thaxteri	NRRL 2292	EU021668	NRRL 2292	EU021689	CBS 105.25	JN121874	NRRL 2292	EU021599	NRRL 2292	EU021599	CBS 105.25	JN121560	NRRL 2292	EU021630	CBS 105.25	MT365123	CBS 105.25	JN121726
Talaromyces aerugineus	CBS 350.66	KJ865736	CBS 350.66	KJ885285	CBS 350.66	JN121907	CBS 350.66	AY753346	CBS 350.66	MT365199	CBS 350.66	JN121657	CBS 350.66	JN121502	CBS 350.66	NG 062662	CBS 350.66	JN121808
Talaromyces bacillisporus	CBS 296.48	AY753368	CBS 296.48	KJ885262	CBS 296.48	JF417525	CBS 296.48	MH856351	CBS 296.48	MH867901	CBS 296.48	JN121634	CBS 296.48	JF417425	CBS 296.48	MT365150	CBS 296.48	JF417392
Talaromyces cinnabarinus	CBS 267.72	AY753377	CBS 267.72	KJ885256	CBS 267.72	JN121903	CBS 267.72	MH860471	CBS 267.72	MH872191	CBS 267.72	JN121625	CBS 267.72	JN121477	CBS 267.72	AB015788	CBS 267.72	JN121783
Talaromyces coalescens	CBS 103.83	JX091390	CBS 103.83	KJ885267	CBS 103.83	MT433438	CBS 103.83	JN899366	CBS 103.83	MT365181	CBS 103.83	MT419948	CBS 103.83	KM023277	CBS 103.83	MT365122	CBS 103.83	MT433397
Talaromyces convolutus	CBS 100537	KF114773	CBS 100537	JN899330	CBS 100537	JN121869	CBS 100537	JN899330	CBS 100537	MT365179	CBS 100537	JN121553	CBS 100537	JN121414	CBS 100537	MT365120	CBS 100537	JN121721
Talaromyces emodensis	CBS 100536	KJ865724	CBS 100536	KJ885269	CBS 100536	JF417545	CBS 100536	MH862707	CBS 100536	MH874314	CBS 100536	JN121552	CBS 100536	JF417445	CBS 100536	MT365119	CBS 100536	JF417411
Talaromyces flavus	CBS 310.38	JX494302	CBS 310.38	KF741949	CBS 310.38	JF417526	CBS 310.38	MH855968	CBS 310.38	MH867464	CBS 310.38	JN121639	CBS 310.38	JF417426	CBS 310.38	NG 062802	CBS 310.38	JF417393
Talaromyces helicus	CBS 335.48	AY766256	CBS 335.48	KJ885289	CBS 335.48	MT433439	CBS 335.48	MH856373	CBS 335.48	MT365197	CBS 335.48	JN680300	CBS 335.48	KM023273	CBS 335.48	MT365153	CBS 335.48	MT433398
Talaromyces islandicus	CBS 338.48	KF984655	CBS 338.48	KF984780	CBS 338.48	JN121906	CBS 338.48	KF984885	CBS 338.48	MT365198	CBS 338.48	JN121648	CBS 338.48	JN121495	CBS 338.48	MT365154	CBS 338.48	JN121801
Talaromyces marneffei	CBS 388.87	JX091389	CBS 388.87	KF741958	ATCC 18224	XM 002149173	CBS 388.87	JN899344	CBS 388.87	MT365201	CBS 334.59	JN680299	CBS 388.87	KM023283	CBS 388.87	MT365159	ATCC 18224	XM 002148793
Talaromyces mimosinus	CBS 659.80	KJ865726	CBS 659.80	KJ885272	CBS 659.80	MT433440	CBS 659.80	MH861304	CBS 659.80	MT365212	CBS 659.80	MT419949	CBS 659.80	MN969149	CBS 659.80	MT365173	CBS 659.80	MT433400
Talaromyces minioluteus	CBS 642.68	LC195264	CBS 642.68	KJ885273	CBS 642.68	JF417543	CBS 642.68	JN899346	CBS 642.68	MH870917	CBS 642.68	JN121709	CBS 642.68	JF417443	CBS 642.68	MT365171	CBS 642.68	JF417409
Talaromyces palmae	CBS 442.88	HQ156947	CBS 442.88	KJ885291	–	–	CBS 442.88	JN899396	CBS 442.88	MT365208	CBS 442.88	JN680308	CBS 442.88	KM023300	CBS 442.88	MT365164	CBS 442.88	MT433401
Talaromyces piceus	CBS 361.48	KF984668	CBS 361.48	KF984680	CBS 361.48	MT433441	CBS 361.48	KF984792	CBS 361.48	MH867940	–	–	CBS 361.48	KF984899	CBS 361.48	MT365155	CBS 361.48	MT433402
Talaromyces purpureus	CBS 475.71	GU385739	CBS 475.71	KJ885292	CBS 475.71	JN121919	CBS 475.71	JN899328	CBS 475.71	MH871993	CBS 475.71	JN121687	CBS 475.71	JN121522	CBS 475.71	MT365166	CBS 475.71	JN121828
Talaromyces purpurogenus	CBS 286.36	JX315639	CBS 286.36	KF741947	CBS 286.36	MT433442	CBS 286.36	JN899372	CBS 286.36	NG 058455	CBS 286.36	JX315690	CBS 286.36	JX315709	CBS 286.36	MT365149	–	–
Talaromyces radicus	CBS 100489	KF984599	CBS 100489	KF984773	–	–	CBS 100489	KF984878	CBS 100489	MT365178	CBS 100489	MT419950	CBS 100489	KF985013	CBS 100489	MT365118	CBS 100489	MT433403
Talaromyces resedanus	CBS 181.71	MN969436	CBS 181.71	MN431413	–	–	CBS 181.71	MN431413	CBS 181.71	MT365192	CBS 181.71	MT419936	–	–	CBS 181.71	MT365143	–	–
Talaromyces sp.	CBS 141840	MN969435	CBS 141840	MN431412	CBS 141840	MT433445	CBS 141840	MN431412	CBS 141840	MT365191	CBS 141840	MT419951	CBS 141840	MN969211	CBS 141840	MT365138	CBS 141840	MT433406
Talaromyces stipitatus	ATCC 10500	sc 1105507295523:4293401–4294119	CBS 375.48	KF741957	CBS 375.48	MT433443	CBS 375.48	JN899348	CBS 375.48	MT365200	ATCC 10500	XM 002479155	CBS 375.48	KM023280	CBS 375.48	MT365157	CBS 375.48	MT433404
Talaromyces subinflatus	CBS 649.95	KJ865737	CBS 652.95	KJ885280	CBS 652.95	MT433444	CBS 652.95	JN899397	CBS 652.95	MT365211	CBS 652.95	JN680320	CBS 652.95	KM023308	CBS 652.95	MT365172	CBS 652.95	MT433405
Talaromyces trachyspermus	CBS 373.48	AY753371	CBS 373.48	KJ885281	CBS 373.48	JF417532	CBS 373.48	MH856401	CBS 373.48	MH867950	CBS 373.48	JN121664	CBS 373.48	JF417432	CBS 373.48	MT365156	CBS 373.48	JF417399
Talaromyces viridis	CBS 114.72	JX494310	CBS 114.72	KF741935	CBS 114.72	JN121882	CBS 114.72	MH860406	–	–	CBS 114.72	JN121571	CBS 114.72	JN121430	CBS 114.72	NG 062609	CBS 114.72	JN121737
Talaromyces wortmannii	CBS 391.48	KF984648	CBS 391.48	KF984756	CBS 391.48	JF417533	CBS 391.48	MH856412	CBS 391.48	MH867961	CBS 391.48	JN121669	CBS 391.48	KF984977	CBS 391.48	MT365160	CBS 391.48	JF417400
Thermoascus aurantiacus	NRRL 5861	EU021667	CBS 314.59	KF741951	CBS 396.78	JN121912	NRRL 5861	EU021617	NRRL 5861	EU021617	CBS 396.78	JN121671	NRRL 5861	EU021657	CBS 314.59	MT365151	CBS 396.7	JN121818
Thermoascus crustaceus	CBS 181.67	MN969423	CBS 181.67	MN431405	CBS 181.67	JF417517	CBS 181.67	MN431405	CBS 181.67	MH870627	CBS 181.67	JN121591	CBS 181.67	MN969205	CBS 181.67	AY526486	CBS 181.67	JF417384
Thermoascus verrucosus	CBS 605.74	MN969425	CBS 605.74	DQ073329	CBS 605.74	JN121932	CBS 605.74	DQ073329	CBS 605.74	MT365210	CBS 605.74	JN680311	CBS 605.74	JN121540	–	MT365170	CBS 605.74	JN121846
Thermomyces dupontii	–	–	CBS 236.58	MN431410	CBS 236.58	JF417520	CBS 236.58	MH857768	CBS 236.58	MH869301	CBS 236.58	JN121611	CBS 236.58	JF417420	CBS 236.58	MT365146	CBS 236.58	JF417387
Thermomyces lanuginosus	–	–	–	–	CBS 218.34	JF417518	–	–	CBS 218.34	MH866981	CBS 218.34	JN121599	CBS 218.34	JF417418	–	–	CBS 218.34	JF417385
Trichocoma paradoxa	CBS 247.57	JF417468	CBS 247.57	JF417505	CBS 247.57	JF417521	CBS 247.57	JF417485	CBS 247.57	MH869252	CBS 247.57	JN121617	CBS 247.57	JF417421	CBS 788.83	FJ358354	CBS 247.57	JF417388
Trichophyton equinum	CBS 127.97	supercont1.9:219196–218621	CBS 127.97	DS995741	CBS 127.97	ABWI01001378.1|:1987–2967	CBS 127.97	MH862631	CBS 127.97	DS995812	CBS 127.97	ABWI01000607.1|:647–2020	CBS 127.97	ABWI01001422.1|:40140–41839	CBS 127.97	ABWI01001679.1:858–2664	CBS 127.97	ABWI01000319.1|:1140–2047
Trichophyton rubrum	CBS 202.88	supercont2.72 138754–138177	CBS 202.88	KK210647	CBS 202.88	AOKX01000107.1|:33832–34812	CBS 202.88	AJ270804	CBS 202.88	MT365193	CBS 202.88	AOKX01000081.1|:49691–51064	CBS 202.88	AOKX01000183.1|:36696–38395	–	–	CBS 202.88	AOKX01000274.1|:693238–694145
Uncinocarpus queenslandicus	CBS 280.77	KT155531	CBS 280.77	LJPI01000313.1|:233041–233829	CBS 280.77	LJPI01000313.1|:165442–166421	CBS 280.77	KT155854	CBS 280.77	KT155195	CBS 280.77	LJPI01000871.1|:66883–68255	CBS 280.77	LJPI01000097.1|:731473–733172	IMI 121675	AJ315173	CBS 280.77	LJPI01001846.1|:77195–78099
Uncinocarpus reesii	UAMH 1704	Supercontig 3:3367400–3368100	UAMH 1704	AAIW01000224.1|:42594–43403	strain 1704	AAIW01000222.1|:21787–22768	UAMH 1704	Uncre1|Supercontig 21:300–1307	UAMH 1704	Supercontig 3:3922600–3923700	UAMH 1704	AAIW01000492.1|:140754–142126	UAMH 1704	AAIW01000159.1|:320–2019	UAMH 1704	AAIW01000426.1:12928–14734	UAMH 1704	AAIW01000444.1|:69976–70880
Warcupiella spinulosa	–	–	NRRL 4376	EF669698	CBS 512.65	JF417541	CBS 512.65	MH858692	CBS 512.65	MH870333	CBS 512.65	JN121692	CBS 512.65	JF417441	IFO 31800	AB002081	CBS 512.65	JF417407
Xerochrysium dermatitidis	–	–	CBS 132.31	KY635853	CBS 132.31	JN121890	–	–	CBS 132.31	MH866606	CBS 132.31	JN121584	CBS 132.31	JN121443	–	–	CBS 132.31	JN121750
Xeromyces bisporus	FRR 0525	JF922089	FRR 525	CCCX01000040.1:6800–8000	CBS 236.71	JN121898	CBS 236.71	MH860089	CBS 236.71	MH871867	CBS 236.71	JN121612	CBS 236.71	JN121466	FRR 0525	GU733342	CBS 236.71	JN121773
